# Supplementary material for: Characterizing Social Determinants of Maternal and Child Health: A Qualitative Community Health Needs Assessment in Underserved Areas
Source: Healthcare (Basel). 2023 Aug 7;11(15):2224. doi: 10.3390/healthcare11152224 (PMC10418942; doi:10.3390/healthcare11152224)
Supplement: Supplementary file 1 [file healthcare-11-02224-s001.zip]

Archive with 1 entries (1 files):
- healthcare-2422209-supplementary.pdf
